# Supplementary material for: Loss of C. elegans GON-1, an ADAMTS9 Homolog, Decreases Secretion Resulting in Altered Lifespan and Dauer Formation
Source: PLoS One. 2015 Jul 28;10(7):e0133966. doi: 10.1371/journal.pone.0133966 (PMC4517882; doi:10.1371/journal.pone.0133966)
Supplement: S1 Table — (XLSX) [file pone.0133966.s002.xlsx]

## Sheet: Sheet1
S1 Table. Transgenic strains used in this work.
Strain Name	Allele Name	Figure
FX16053	tmEx3554 [gon-1p::GFP, myo-2p::DsRed]	Fig. 1, S1
FX16707	tmIs1040 [ins-7p::ins-7::mCherry, unc-119p::GFP, lin-44p::GFP]	Fig. 2, 3
FX16673	tm3146/nT1;tmIs1040 [ins-7p::ins-7::mCherry, unc-119p::GFP, lin-44p::GFP]	Fig. 2
FX16876	tm3146/nT1;tmIs1040;tmEx4002 [unc-119p::gon-1(sig_GON), myo-2p::DsRed]	Fig. 2
FX16666	tm3146/nT1;tmIs1040;tmEx3745 [gon-1p::gon-1(sig_GON), lin-44p::DsRed]	Fig. 2
FX17351	tm3146/nT1;tmEx4135 [ins-7p::ins-7::mCherry, gon-1p::GFP]	Fig. 3
FX17352	tm3146/nT1;tmEx4110 [ins-7p::ins-7::mCherry, unc-119p::cytb-5.1::GFP, lin-44p::GFP]	Fig. 3
FX17353	tm3146/nT1;tmEx4178 [ins-7p::ins-7::mCherry, unc-119p::aman-2(1-84aa)::GFP, lin-44::GFP]	Fig. 3
FX17341	tmEx4097 [daf-28p::daf-28::GFP, lin-44p::GFP]	Fig. 4
FX17342	tm3146/nT1;tmEx4097 [daf-28p::daf-28::GFP, lin-44p::GFP]	Fig. 4
FX17345	tm3146/nT1;tmEx4173 [daf-28p::daf-28::GFP, gon-1p::gon-1(sig_GON), lin-44p::GFP]	Fig. 4
FX17344	tm3146/nT1;tmEx4169 [daf-28p::daf-28::GFP, daf-28p::gon-1(sig_GON), lin-44p::GFP]	Fig. 4
FX17350	tm3146/nT1;tmEx4106 [daf-28p::daf-28::mCherry, gon-1p::GFP]	Fig. 5
GR1455	mgIs40 [daf-28p::GFP]	Fig. 5
FX17354	mgIs40;tmEx4156 [gon-1p::mCherry]	Fig. 5
FX17348	tmEx4087 [daf-7p::daf-7::mCherry, lin-44p::GFP]	Fig. 6
FX17349	gon-1(tm3146)/nT1;tmEx4087 [daf-7p::daf-7::mCherry, lin-44p::GFP]	Fig. 6
FX17343	tmEx4237 [ins-18p::ins-18::Venus, myo-2p::DsRed]	Fig. 7
FX17359	tm3146/nT1;tmEx4237 [ins-18p::ins-18::Venus, myo-2p::DsRed]	Fig. 7
CF1407	daf-16(mu86) I; muIs71[pKL99(daf-16a::GFP/bKO) + pRF4(rol-6)]	Fig. 8
FX14967	tm3146/nT1;muIs71	Fig. 8
FX16121	tm3146/nT1;muIs71;tmEx3583 [gon-1p::gon-1(sig_GON), nmr-1p::mCherry]	Fig. 8
FX16874	tm3146/nT1;muIs71;tmEx4000 [unc-119p::gon-1(sig_GON), myo-2p::DsRed]	Fig. 8
FX17347	tm3146/nT1;muIs71;tmEx4078 [myo-3p::gon-1(sig_GON), myo-2p::DsRed]	Fig. 8
FX17346	tm3146/nT1;muIs71;tmEx4093 [myo-3p::gon-1(sig_GON), unc-119p::gon-1(sig_GON), myo-2p::DsRed]	Fig. 8
FX17358	tmEx4238 [gon-1p::gon-1(sig_GON), myo-2p::venus]	Fig. 9
FX16891	gon-1(tm3146)/nT1;tmEx3789 [gon-1p::gon-1(sig_GON), lin-44p::DsRed]	Fig. 9
FX17357	daf-16(mu86);tmEx4243 [gon-1p::gon-1(sig_GON), myo-2p::venus]	Fig. 9
FX17356	daf-2(e1368);tmEx4246 [gon-1p::gon-1(sig_GON), myo-2p::venus]	Fig. 9
