# Supplementary material for: Loss of C. elegans GON-1, an ADAMTS9 Homolog, Decreases Secretion Resulting in Altered Lifespan and Dauer Formation
Source: PLoS One. 2015 Jul 28;10(7):e0133966. doi: 10.1371/journal.pone.0133966 (PMC4517882; doi:10.1371/journal.pone.0133966)
Supplement: S2 Table — † The number of animals scored in Fig 9b and 9c. †† The number of animals that were censored because they had crawled off the plate or were exploded. *** p < 0.005; **** p < 0.0001; ns, not significant. (XLSX) [file pone.0133966.s003.xlsx]

## Sheet: Sheet1
S2 Table. Detailed parameters of adult lifespan of each genotype.
genotype		Median Lifespan	number of animals †	number of censored animals ††	p value	p value summary	Figure
background	transgene
N2		21	64	26	vs tm3146, p< 0.0001	****	Fig. 9b
gon-1(tm3146)		27	74	63	vs tm3146;tmEx[gon-1p::gon-1(sig_GON)] p =0.0043	***	Fig. 9b
daf-2(e1368)		34	56	34	vs e1368;tmEx[gon-1p::gon-1(sig_GON)] p < 0.0001	****	Fig. 9c
daf-16(mu86)		16	78	23	vs mu86;tmEx[gon-1p::gon-1(sig_GON)] p < 0.0001	****	Fig. 9c
N2	tmEx[gon-1p::gon-1(sig_GON)]	18	50	14	vs N2, p < 0.0001	****	Fig. 9b
gon-1(tm3146)	tmEx[gon-1p::gon-1(sig_GON)]	21	51	61	vs N2, p = 0.4968	ns	Fig. 9b
daf-2(e1368)	tmEx[gon-1p::gon-1(sig_GON)]	24	56	23	vs N2, p = 0.8104	ns	Fig. 9b, c
daf-16(mu86)	tmEx[gon-1p::gon-1(sig_GON)]	14	90	10	vs N2, p < 0.0001	****	Fig. 9b, c
daf-16(mu86);gon-1(tm3146)		17	69	111	vs mu86, p = 0.2326	ns	Fig. 9c
† The number of animals scored in Fig. 9b and c.
†† The number of animals that were censored because they had crawled off the plate or were exploded.
*** p < 0.005; **** p < 0.0001; ns, not significant.
